# Supplementary material for: Dihydroquercetin in Weight Control: Systematic Review and Meta-Analysis of Preclinical Studies
Source: Pharmaceuticals (Basel). 2025 Nov 5;18(11):1675. doi: 10.3390/ph18111675 (PMC12655469; doi:10.3390/ph18111675)
Supplement: Supplementary file 1 [file pharmaceuticals-18-01675-s001.zip]

Archive with 1 entries (1 files):
- pharmaceuticals-3945994-supplementary.pdf
